# Supplementary material for: Selective life-long suppression of an odor processing channel in response to critical period experience
Source: bioRxiv. 2025 Jul 20:2025.07.18.665601. Preprint. [Version 1] doi: 10.1101/2025.07.18.665601 (PMC12338736; doi:10.1101/2025.07.18.665601)
Supplement: Supplement 1 [file media-1.xlsx]

## Sheet: Fig. 1D
Source data for Leier, Jonaitis, Foden et al. (2025)
Figure 1D
Genotype		w; VT033006-p65ADZp in attP40/UAS-mCD8::GFP; R19G08-ZpGdbd in attP2/+
Odorant exposure (0-2 DPE)		Mineral oil	15% EB
Measurement		VM7 PN dendritic arbor volume (μm3)
		2369.59	1849.41
		1901.39	1951.85
		1682.61	2127.33
		1643.62	2004.14
		1555.41	1055.06
		1640.7	1350.2
		2432.63	1161.52
		3173.95	1419.17
		957.78	944.768
		575.85	1823.4
		709.03	1380.46
		1923.89	1817.79
		1410.15	1441.76
		463.39	1430.81
		725.33	1520.92
		424.23	1188.54
		1443.82	1521.19
		948.47	788.35
		1810.49	1540.89
		1063.77	962.92
			1959.15
			2252.9
			1249.31
Descriptive statistics	Sample size (n)	20 ALs	23 ALs
	Mean	1442.8	1510.51
	Std. Deviation	725.043	403.634
Shapiro-Wilk normality test	W	0.95	0.97
	p value	0.43	0.7
Unpaired t test	p value	0.7

## Sheet: Fig. 1E
Source data for Leier, Jonaitis, Foden et al. (2025)
Figure 1E
Genotype		w; VT033006-p65ADZp in attP40/UAS-mCD8::GFP; R19G08-ZpGdbd in attP2/+
Odorant exposure (0-2 DPE)		Mineral oil	15% EB
Measurement		VM7 PN axonal arbor volume (μm3)
		1785.46	3152.24
		2887.26	2289.43
		3565.92	3596.71
		3914.59	4962.35
		3121.71	3506.77
		2465.12	3874.8
		4489.41	5246.82
		5438.02	4062.29
		1854.47	2790.45
		2348.1	2143.13
		3082.28	4353.39
		1532.43	2226.89
		3481.71	1792.02
		3731.38	2549.47
		2677.13	2670.08
		1584.95	1765.87
		1979.73	3559.04
		1695.42	2100.66
		2270.04	788.51
			1654.85
			1742.15
			3255.79
			2273.06
			1518.19
			901.48
Descriptive statistics	Sample size (n)	19 ALs	25 ALs
	Mean	2837.11	2751.06
	Std. Deviation	1071.1	1181.16
Shapiro-Wilk normality test	W	0.94	0.97
	p value	0.21	0.6
Unpaired t test	p value	0.8

## Sheet: Fig. 1G
Source data for Leier, Jonaitis, Foden et al. (2025)
Figure 1G
Genotype		dlg1[4K], UAS-FLP [8208]; VT033006-p65ADZp in attP40/+; R19G08-ZpGdbd in attP2/+
Odorant exposure (0-2 DPE)		Mineral oil	15% EB
Measurement		Number of DLG puncta in VM7
		43	126
		124	93
		169	227
		240	129
		161	265
		155	260
		223	259
		133
		115
		194
		175
Descriptive statistics	Sample size (n)	11 ALs	7 ALs
	Mean	157.455	194.143
	Std. Deviation	54.3367	75.0121
Shapiro-Wilk normality test	W	0.97	0.82
	p value	0.85	0.06
Unpaired t test	p value	0.25
