# Supplementary material for: Selective life-long suppression of an odor processing channel in response to critical period experience
Source: bioRxiv. 2025 Jul 20:2025.07.18.665601. Preprint. [Version 1] doi: 10.1101/2025.07.18.665601 (PMC12338736; doi:10.1101/2025.07.18.665601)
Supplement: Supplement 4 [file media-4.xlsx]

## Sheet: Fig. 4A
Source data for Leier, Jonaitis, Foden et al. (2025)
Figure 4A
Or42a OSN inputs (99% threshold)		Or43b OSN inputs (99% threshold)
Partner	No. synapses	Partner	No. synapses
lLN2F_b	953	lLN2F_b	133
il3LN6	93	lLN2F_a	32
lLN2T_e	91	lLN2T_d	29
lLN2P_b	85	lLN2T_e	16
lLN2T_b	49	lLN2P_b	6

## Sheet: Fig. 4B
Source data for Leier, Jonaitis, Foden et al. (2025)
Figure 4B
Or42a OSN outputs (95% threshold)		Or43b OSN outputs (95% threshold)
Partner	No. synapses	Partner	No. synapses
VM7d_adPN	4351	VM2_adPN	1653
lLN2F_b	583	lLN2F_b	83
il3LN6	470	lLN2F_a	64
Other	309	il3LN6	45
lLN2T_b	169
lLN2F_a	147
lLN2P_b	99
Other	0
